# Supplementary material for: Lactobacillus rhamnosus GG Alleviates Colitis by SLC5A12-Mediated Th17/Treg Cell Balance in Mice
Source: Nutrients. 2026 May 28;18(11):1724. doi: 10.3390/nu18111724 (PMC13258439; doi:10.3390/nu18111724)
Supplement: Supplementary file 1 [file nutrients-18-01724-s001.zip]

Archive with 1 entries (1 files):
- nutrients-4287567-supplementary.pdf
